# Supplementary material for: The house sparrow in the service of basic and applied biology
Source: eLife. 2020 Apr 28;9:e52803. doi: 10.7554/eLife.52803 (PMC7189751; doi:10.7554/eLife.52803)
Supplement: Supplementary file 1 [file elife-52803-video1.gif]

<?xml version="1.0" encoding="UTF-8"?>
<Error><Code>AccessDenied</Code><Message>Access Denied</Message><RequestId>11F1C716CB757C71</RequestId><HostId>0c1mek78nMO5GCRY0fi0RWXGoBvEuDg8DeG8NRLSDdHetHWRqGPnbFBy3BeoiovRs5Vf3ijw7qw=</HostId></Error>
